# Supplementary material for: Euphorbia Factor L2 ameliorates the Progression of K/BxN Serum-Induced Arthritis by Blocking TLR7 Mediated IRAK4/IKKβ/IRF5 and NF-kB Signaling Pathways
Source: Front Pharmacol. 2021 Dec 3;12:773592. doi: 10.3389/fphar.2021.773592 (PMC8691750; doi:10.3389/fphar.2021.773592)
Supplement: Supplementary file 3 [file DataSheet1.xlsx]

## Sheet: raw data
Sample Name	Target Name	Cт	内参-GAPDH	fold-GAPDH		样本信息	分组	Sample Name	Target Name	Cт
P2	ACTB	24.5539	24.9744	1.33835		PBS1	PBS	P2	GPDHA	24.9744
P3	ACTB	24.0757	24.0156	0.959223		PBS2	PBS	P3	GPDHA	24.0156
P4	ACTB	23.7579	23.2633	0.709746		PBS3	PBS	P4	GPDHA	23.2633
S1	ACTB	21.2521	22.9568	3.25963		SIA1	SIA	S1	GPDHA	22.9568
S2	ACTB	22.7496	24.4547	3.26045		SIA2	SIA	S2	GPDHA	24.4547
S3	ACTB	22.6298	24.2647	3.10561		SIA3	SIA	S3	GPDHA	24.2647
S4	ACTB	22.1823	23.9944	3.5115		SIA4	SIA	S4	GPDHA	23.9944
S401	ACTB	22.5554	22.6368	1.05803		EFL2-1	EFL2	S401	GPDHA	22.6368
S402	ACTB	24.0944	24.1953	1.07242		EFL2-2	EFL2	S402	GPDHA	24.1953
S404	ACTB	23.9986	23.6845	0.804352		EFL2-3	EFL2	S404	GPDHA	23.6845
S405	ACTB	NaN	22.9502	#VALUE!		EFL2-4	EFL2	S405	GPDHA	22.9502
S5	ACTB	21.2901	23.3612	4.20206		SIA5	SIA	S5	GPDHA	23.3612
P2	B2M	25.8236	24.9744	0.555111
P3	B2M	NaN	24.0156	#VALUE!
P4	B2M	25.1184	23.2633	0.276404
S1	B2M	22.6991	22.9568	1.19563
S2	B2M	25.5646	24.4547	0.463314
S3	B2M	24.103	24.2647	1.11858
S4	B2M	27.9637	23.9944	0.063844
S401	B2M	24.3172	22.6368	0.311993
S402	B2M	25.3835	24.1953	0.438825
S404	B2M	25.2402	23.6845	0.34016
S405	B2M	25.3144	22.9502	0.194224
S5	B2M	22.6528	23.3612	1.63404
P2	Becn1	31.5456	24.9744	0.0105165
P3	Becn1	30.863	24.0156	0.00868457
P4	Becn1	30.7902	23.2633	0.00542202
S1	Becn1	28.7547	22.9568	0.0179752
S2	Becn1	30.3423	24.4547	0.0168902
S3	Becn1	30.3705	24.2647	0.0145201
S4	Becn1	30.047	23.9944	0.0150654
S401	Becn1	NaN	22.6368	#VALUE!
S402	Becn1	33.2418	24.1953	0.00189117
S404	Becn1	30.8038	23.6845	0.00719248
S405	Becn1	30.8817	22.9502	0.00409611
S5	Becn1	NaN	23.3612	#VALUE!
P2	Btk	32.3478	24.9744	0.00603109
P3	Btk	32.1671	24.0156	0.00351701
P4	Btk	31.7175	23.2633	0.00285116
S1	Btk	29.8986	22.9568	0.00813436
S2	Btk	31.575	24.4547	0.00718713
S3	Btk	31.1544	24.2647	0.00843331
S4	Btk	31.3995	23.9944	0.00589972
S401	Btk	31.3378	22.6368	0.00240284
S402	Btk	33.2888	24.1953	0.00183055
S404	Btk	31.4245	23.6845	0.00467757
S405	Btk	32.8273	22.9502	0.00106338
S5	Btk	30.0243	23.3612	0.0098674
P2	Casp8	30.5068	24.9744	0.0216057
P3	Casp8	30.4903	24.0156	0.0112444
P4	Casp8	29.9446	23.2633	0.00974353
S1	Casp8	27.3608	22.9568	0.0472341
S2	Casp8	28.7242	24.4547	0.0518484
S3	Casp8	NaN	24.2647	#VALUE!
S4	Casp8	28.123	23.9944	0.0571678
S401	Casp8	28.572	22.6368	0.0163427
S402	Casp8	30.3972	24.1953	0.0135839
S404	Casp8	30.4062	23.6845	0.00947499
S405	Casp8	NaN	22.9502	#VALUE!
S5	Casp8	27.3437	23.3612	0.0632656
P2	Ccl11	31.019	24.9744	0.0151496
P3	Ccl11	29.4017	24.0156	0.0239135
P4	Ccl11	29.1534	23.2633	0.0168613
S1	Ccl11	30.093	22.9568	0.00710864
S2	Ccl11	32.2717	24.4547	0.00443428
S3	Ccl11	31.2668	24.2647	0.00780131
S4	Ccl11	31.3983	23.9944	0.00590455
S401	Ccl11	29.2302	22.6368	0.0103554
S402	Ccl11	31.0176	24.1953	0.00883599
S404	Ccl11	29.9198	23.6845	0.0132738
S405	Ccl11	30.436	22.9502	0.00557881
S5	Ccl11	35.2576	23.3612	0.000262327
P2	Ccl2	31.0912	24.9744	0.0144095
P3	Ccl2	28.6658	24.0156	0.0398264
P4	Ccl2	29.7533	23.2633	0.011125
S1	Ccl2	26.3	22.9568	0.0985409
S2	Ccl2	26.3552	24.4547	0.267849
S3	Ccl2	25.9352	24.2647	0.314138
S4	Ccl2	26.7739	23.9944	0.14564
S401	Ccl2	28.6684	22.6368	0.015286
S402	Ccl2	31.508	24.1953	0.00628993
S404	Ccl2	35.9462	23.6845	0.000203638
S405	Ccl2	NaN	22.9502	#VALUE!
S5	Ccl2	25.1609	23.3612	0.287233
P2	Ccl20	NaN	24.9744	#VALUE!
P3	Ccl20	NaN	24.0156	#VALUE!
P4	Ccl20	33.6316	23.2633	0.000756529
S1	Ccl20	33.1421	22.9568	0.000858888
S2	Ccl20	NaN	24.4547	#VALUE!
S3	Ccl20	31.0926	24.2647	0.0088025
S4	Ccl20	29.9473	23.9944	0.0161434
S401	Ccl20	NaN	22.6368	#VALUE!
S402	Ccl20	NaN	24.1953	#VALUE!
S404	Ccl20	38.3992	23.6845	3.71921e-05
S405	Ccl20	35.861	22.9502	0.000129854
S5	Ccl20	NaN	23.3612	#VALUE!
P2	Cd14	30.8758	24.9744	0.0167302
P3	Cd14	30.7305	24.0156	0.00951946
P4	Cd14	31.0325	23.2633	0.00458372
S1	Cd14	NaN	22.9568	#VALUE!
S2	Cd14	NaN	24.4547	#VALUE!
S3	Cd14	NaN	24.2647	#VALUE!
S4	Cd14	28.3481	23.9944	0.0489087
S401	Cd14	30.0789	22.6368	0.0057505
S402	Cd14	31.1502	24.1953	0.00806023
S404	Cd14	32.0474	23.6845	0.0030376
S405	Cd14	32.1091	22.9502	0.00174937
S5	Cd14	NaN	23.3612	#VALUE!
P2	Cd80	33.6062	24.9744	0.00252094
P3	Cd80	NaN	24.0156	#VALUE!
P4	Cd80	32.7053	23.2633	0.00143773
S1	Cd80	29.7475	22.9568	0.00903257
S2	Cd80	30.8285	24.4547	0.0120579
S3	Cd80	31.0174	24.2647	0.00927298
S4	Cd80	30.7306	23.9944	0.00937954
S401	Cd80	31.3756	22.6368	0.00234068
S402	Cd80	31.8273	24.1953	0.00504107
S404	Cd80	NaN	23.6845	#VALUE!
S405	Cd80	33.1172	22.9502	0.000869817
S5	Cd80	NaN	23.3612	#VALUE!
P2	Cd86	34.0777	24.9744	0.00181811
P3	Cd86	34.8331	24.0156	0.000554134
P4	Cd86	33.4456	23.2633	0.0008606
S1	Cd86	31.1816	22.9568	0.00334261
S2	Cd86	32.6446	24.4547	0.00342441
S3	Cd86	32.5969	24.2647	0.00310273
S4	Cd86	32.5448	23.9944	0.00266735
S401	Cd86	33.0735	22.6368	0.000721477
S402	Cd86	34.9526	24.1953	0.000577698
S404	Cd86	34.0247	23.6845	0.000771421
S405	Cd86	34.4608	22.9502	0.00034275
S5	Cd86	NaN	23.3612	#VALUE!
P2	Chuk	30.9222	24.9744	0.0162006
P3	Chuk	30.3832	24.0156	0.0121108
P4	Chuk	30.9473	23.2633	0.00486261
S1	Chuk	28.2704	22.9568	0.0251454
S2	Chuk	29.4831	24.4547	0.0306392
S3	Chuk	29.5925	24.2647	0.0248989
S4	Chuk	28.921	23.9944	0.0328798
S401	Chuk	29.4704	22.6368	0.00876719
S402	Chuk	30.7194	24.1953	0.0108651
S404	Chuk	30.5081	23.6845	0.00882868
S405	Chuk	NaN	22.9502	#VALUE!
S5	Chuk	28.4388	23.3612	0.0296142
P2	Clec4e	NaN	24.9744	#VALUE!
P3	Clec4e	NaN	24.0156	#VALUE!
P4	Clec4e	33.8663	23.2633	0.000642915
S1	Clec4e	29.8501	22.9568	0.00841233
S2	Clec4e	31.1975	24.4547	0.00933667
S3	Clec4e	31.5746	24.2647	0.00630249
S4	Clec4e	30.4376	23.9944	0.0114923
S401	Clec4e	34.5256	22.6368	0.000263696
S402	Clec4e	32.9919	24.1953	0.00224873
S404	Clec4e	34.6523	23.6845	0.000499321
S405	Clec4e	37.507	22.9502	4.1493e-05
S5	Clec4e	NaN	23.3612	#VALUE!
P2	Cxcl10	NaN	24.9744	#VALUE!
P3	Cxcl10	NaN	24.0156	#VALUE!
P4	Cxcl10	36.098	23.2633	0.000136883
S1	Cxcl10	30.2704	22.9568	0.00628614
S2	Cxcl10	31.2079	24.4547	0.00927004
S3	Cxcl10	NaN	24.2647	#VALUE!
S4	Cxcl10	30.2291	23.9944	0.0132788
S401	Cxcl10	NaN	22.6368	#VALUE!
S402	Cxcl10	39.7301	24.1953	2.1064e-05
S404	Cxcl10	NaN	23.6845	#VALUE!
S405	Cxcl10	NaN	22.9502	#VALUE!
S5	Cxcl10	30.4746	23.3612	0.00722191
P2	Eif2ak2	31.4244	24.9744	0.0114386
P3	Eif2ak2	31.4321	24.0156	0.00585339
P4	Eif2ak2	31.8174	23.2633	0.00266042
S1	Eif2ak2	28.8159	22.9568	0.0172287
S2	Eif2ak2	30.1143	24.4547	0.0197824
S3	Eif2ak2	30.1651	24.2647	0.0167417
S4	Eif2ak2	NaN	23.9944	#VALUE!
S401	Eif2ak2	30.4528	22.6368	0.00443738
S402	Eif2ak2	31.6628	24.1953	0.00564989
S404	Eif2ak2	31.9739	23.6845	0.00319619
S405	Eif2ak2	NaN	22.9502	#VALUE!
S5	Eif2ak2	NaN	23.3612	#VALUE!
P2	Elk1	32.1603	24.9744	0.00686806
P3	Elk1	31.0798	24.0156	0.00747244
P4	Elk1	31.6081	23.2633	0.00307586
S1	Elk1	29.1916	22.9568	0.0132784
S2	Elk1	30.5348	24.4547	0.0147809
S3	Elk1	30.5606	24.2647	0.0127275
S4	Elk1	30.0228	23.9944	0.0153203
S401	Elk1	30.0153	22.6368	0.0060094
S402	Elk1	31.6623	24.1953	0.00565193
S404	Elk1	30.8989	23.6845	0.00673383
S405	Elk1	31.5437	22.9502	0.00258887
S5	Elk1	29.2008	23.3612	0.0174623
P2	Fadd	33.2141	24.9744	0.00330832
P3	Fadd	32.5359	24.0156	0.00272365
P4	Fadd	NaN	23.2633	#VALUE!
S1	Fadd	30.1354	22.9568	0.00690304
S2	Fadd	32.2666	24.4547	0.00445017
S3	Fadd	31.2445	24.2647	0.00792276
S4	Fadd	31.2537	23.9944	0.00652727
S401	Fadd	31.6192	22.6368	0.00197711
S402	Fadd	34.2803	24.1953	0.000920666
S404	Fadd	32.9907	23.6845	0.00157958
S405	Fadd	33.0156	22.9502	0.000933249
S5	Fadd	30.3106	23.3612	0.00809136
P2	Fos	29.3304	24.9744	0.0488319
P3	Fos	28.5843	24.0156	0.0421405
P4	Fos	NaN	23.2633	#VALUE!
S1	Fos	27.2242	22.9568	0.0519254
S2	Fos	28.5918	24.4547	0.0568327
S3	Fos	28.7382	24.2647	0.0450137
S4	Fos	28.5105	23.9944	0.0437037
S401	Fos	28.0485	22.6368	0.0234919
S402	Fos	30.3849	24.1953	0.0137003
S404	Fos	29.812	23.6845	0.0143031
S405	Fos	29.6063	22.9502	0.00991519
S5	Fos	NaN	23.3612	#VALUE!
P2	GPDHA	24.9744	24.9744	1
P3	GPDHA	24.0156	24.0156	1
P4	GPDHA	23.2633	23.2633	1
S1	GPDHA	22.9568	22.9568	1
S2	GPDHA	24.4547	24.4547	1
S3	GPDHA	24.2647	24.2647	1
S4	GPDHA	23.9944	23.9944	1
S401	GPDHA	22.6368	22.6368	1
S402	GPDHA	24.1953	24.1953	1
S404	GPDHA	23.6845	23.6845	1
S405	GPDHA	22.9502	22.9502	1
S5	GPDHA	23.3612	23.3612	1
P2	Hmgb1	26.1295	24.9744	0.449033
P3	Hmgb1	25.7645	24.0156	0.297532
P4	Hmgb1	25.4356	23.2633	0.221851
S1	Hmgb1	NaN	22.9568	#VALUE!
S2	Hmgb1	24.4942	24.4547	0.972939
S3	Hmgb1	24.3815	24.2647	0.922254
S4	Hmgb1	24.0243	23.9944	0.979494
S401	Hmgb1	24.3313	22.6368	0.308947
S402	Hmgb1	25.8063	24.1953	0.327368
S404	Hmgb1	25.5837	23.6845	0.268093
S405	Hmgb1	25.4845	22.9502	0.172625
S5	Hmgb1	23.2802	23.3612	1.05781
P2	HPRT1	NaN	24.9744	#VALUE!
P3	HPRT1	28.8107	24.0156	0.0360208
P4	HPRT1	28.7353	23.2633	0.0225292
S1	HPRT1	27.0591	22.9568	0.058221
S2	HPRT1	27.8094	24.4547	0.0977492
S3	HPRT1	28.0776	24.2647	0.0711542
S4	HPRT1	NaN	23.9944	#VALUE!
S401	HPRT1	28.9696	22.6368	0.0124063
S402	HPRT1	NaN	24.1953	#VALUE!
S404	HPRT1	30.6019	23.6845	0.00827305
S405	HPRT1	28.8885	22.9502	0.0163075
S5	HPRT1	27.2912	23.3612	0.0656092
P2	Hras1	29.9654	24.9744	0.0314465
P3	Hras1	28.9822	24.0156	0.0319828
P4	Hras1	29.0623	23.2633	0.0179599
S1	Hras1	27.476	22.9568	0.0436095
S2	Hras1	28.8863	24.4547	0.0463377
S3	Hras1	28.9334	24.2647	0.0393179
S4	Hras1	28.1918	23.9944	0.0545055
S401	Hras1	28.0061	22.6368	0.0241917
S402	Hras1	29.382	24.1953	0.027456
S404	Hras1	29.1468	23.6845	0.0226822
S405	Hras1	29.0331	22.9502	0.0147524
S5	Hras1	27.9079	23.3612	0.0427861
P2	Hspa1a	31.2786	24.9744	0.0126546
P3	Hspa1a	31.5792	24.0156	0.00528623
P4	Hspa1a	31.2735	23.2633	0.00387853
S1	Hspa1a	31.5086	22.9568	0.00266479
S2	Hspa1a	33.072	24.4547	0.00254645
S3	Hspa1a	32.7117	24.2647	0.0028654
S4	Hspa1a	32.2937	23.9944	0.00317443
S401	Hspa1a	27.6013	22.6368	0.0320268
S402	Hspa1a	32.3359	24.1953	0.0035433
S404	Hspa1a	31.0114	23.6845	0.00622842
S405	Hspa1a	NaN	22.9502	#VALUE!
S5	Hspa1a	31.2413	23.3612	0.00424483
P2	Hspd1	29.9133	24.9744	0.032602
P3	Hspd1	29.8688	24.0156	0.0172992
P4	Hspd1	30.8451	23.2633	0.00521974
S1	Hspd1	26.3758	22.9568	0.0934947
S2	Hspd1	30.1748	24.4547	0.0189696
S3	Hspd1	27.6332	24.2647	0.0968259
S4	Hspd1	27.6367	23.9944	0.0800852
S401	Hspd1	27.7974	22.6368	0.0279579
S402	Hspd1	29.5069	24.1953	0.0251786
S404	Hspd1	32.056	23.6845	0.00301936
S405	Hspd1	29.2009	22.9502	0.0131322
S5	Hspd1	26.9887	23.3612	0.0809132
P2	Ikbkb	30.6914	24.9744	0.0190112
P3	Ikbkb	31.0948	24.0156	0.00739551
P4	Ikbkb	30.8663	23.2633	0.00514338
S1	Ikbkb	28.5317	22.9568	0.0209791
S2	Ikbkb	29.8479	24.4547	0.0237944
S3	Ikbkb	29.7242	24.2647	0.022726
S4	Ikbkb	29.6861	23.9944	0.0193478
S401	Ikbkb	29.428	22.6368	0.0090286
S402	Ikbkb	30.4986	24.1953	0.0126617
S404	Ikbkb	30.293	23.6845	0.0102479
S405	Ikbkb	30.7265	22.9502	0.00456146
S5	Ikbkb	32.2835	23.3612	0.00206127
P2	Il10	NaN	24.9744	#VALUE!
P3	Il10	NaN	24.0156	#VALUE!
P4	Il10	36.2869	23.2633	0.000120089
S1	Il10	34.7144	22.9568	0.000288808
S2	Il10	35.3698	24.4547	0.000517868
S3	Il10	34.508	24.2647	0.000825019
S4	Il10	36.0856	23.9944	0.000229189
S401	Il10	35.414	22.6368	0.000142451
S402	Il10	36.3088	24.1953	0.000225661
S404	Il10	37.4769	23.6845	7.04823e-05
S405	Il10	36.2478	22.9502	9.93155e-05
S5	Il10	33.4935	23.3612	0.00089104
P2	Il12a	35.2221	24.9744	0.000822508
P3	Il12a	32.7839	24.0156	0.00229338
P4	Il12a	33.3128	23.2633	0.000943611
S1	Il12a	33.4725	22.9568	0.000683061
S2	Il12a	34.1462	24.4547	0.00120938
S3	Il12a	33.608	24.2647	0.00153951
S4	Il12a	NaN	23.9944	#VALUE!
S401	Il12a	32.1415	22.6368	0.00137653
S402	Il12a	34.9285	24.1953	0.000587446
S404	Il12a	33.6925	23.6845	0.000971163
S405	Il12a	35.092	22.9502	0.000221287
S5	Il12a	NaN	23.3612	#VALUE!
P2	Il1a	NaN	24.9744	#VALUE!
P3	Il1a	36.9656	24.0156	0.000126379
P4	Il1a	NaN	23.2633	#VALUE!
S1	Il1a	36.1421	22.9568	0.000107358
S2	Il1a	36.1991	24.4547	0.000291447
S3	Il1a	34.9359	24.2647	0.000613271
S4	Il1a	35.5509	23.9944	0.000332008
S401	Il1a	NaN	22.6368	#VALUE!
S402	Il1a	36.2248	24.1953	0.000239183
S404	Il1a	35.4712	23.6845	0.000283051
S405	Il1a	36.3149	22.9502	9.48007e-05
S5	Il1a	35.4017	23.3612	0.00023739
P2	Il1b	35.1411	24.9744	0.000869982
P3	Il1b	33.8456	24.0156	0.00109872
P4	Il1b	32.1158	23.2633	0.00216331
S1	Il1b	26.5565	22.9568	0.0824901
S2	Il1b	27.5654	24.4547	0.115762
S3	Il1b	28.2196	24.2647	0.0644851
S4	Il1b	NaN	23.9944	#VALUE!
S401	Il1b	30.0185	22.6368	0.00599635
S402	Il1b	34.2175	24.1953	0.000961606
S404	Il1b	33.9723	23.6845	0.000799974
S405	Il1b	33.494	22.9502	0.000669892
S5	Il1b	26.6094	23.3612	0.105246
P2	Il6	34.0726	24.9744	0.00182463
P3	Il6	33.7196	24.0156	0.00119895
P4	Il6	34.1548	23.2633	0.000526423
S1	Il6	28.6951	22.9568	0.0187335
S2	Il6	28.5686	24.4547	0.0577535
S3	Il6	29.184	24.2647	0.0330468
S4	Il6	28.9985	23.9944	0.0311599
S401	Il6	31.0317	22.6368	0.0029708
S402	Il6	34.3657	24.1953	0.000867729
S404	Il6	34.9732	23.6845	0.000399732
S405	Il6	33.5251	22.9502	0.000655619
S5	Il6	NaN	23.3612	#VALUE!
P2	Il6ra	31.1203	24.9744	0.0141225
P3	Il6ra	31.038	24.0156	0.00769224
P4	Il6ra	29.0486	23.2633	0.0181323
S1	Il6ra	28.76	22.9568	0.0179094
S2	Il6ra	30.3891	24.4547	0.0163519
S3	Il6ra	29.822	24.2647	0.0212373
S4	Il6ra	30.0275	23.9944	0.0152703
S401	Il6ra	29.3703	22.6368	0.00939748
S402	Il6ra	30.6741	24.1953	0.0112117
S404	Il6ra	NaN	23.6845	#VALUE!
S405	Il6ra	30.6709	22.9502	0.00474056
S5	Il6ra	NaN	23.3612	#VALUE!
P2	Ilr1	NaN	24.9744	#VALUE!
P3	Ilr1	30.1573	24.0156	0.014164
P4	Ilr1	30.1846	23.2633	0.00825016
S1	Ilr1	27.231	22.9568	0.0516812
S2	Ilr1	26.8979	24.4547	0.183865
S3	Ilr1	27.3649	24.2647	0.116613
S4	Ilr1	27.3574	23.9944	0.0971901
S401	Ilr1	28.8124	22.6368	0.0138343
S402	Ilr1	30.197	24.1953	0.0156061
S404	Ilr1	30.2962	23.6845	0.0102257
S405	Ilr1	29.9636	22.9502	0.00774023
S5	Ilr1	25.9109	23.3612	0.170795
P2	Irak1	30.3932	24.9744	0.0233766
P3	Irak1	29.6852	24.0156	0.0196462
P4	Irak1	29.5778	23.2633	0.0125642
S1	Irak1	27.3429	22.9568	0.0478239
S2	Irak1	NaN	24.4547	#VALUE!
S3	Irak1	28.6473	24.2647	0.0479408
S4	Irak1	28.5643	23.9944	0.0421026
S401	Irak1	28.1024	22.6368	0.0226305
S402	Irak1	29.5083	24.1953	0.0251546
S404	Irak1	29.7009	23.6845	0.0154482
S405	Irak1	29.8653	22.9502	0.00828601
S5	Irak1	NaN	23.3612	#VALUE!
P2	Irak2	32.2155	24.9744	0.00661003
P3	Irak2	32.2582	24.0156	0.00330168
P4	Irak2	31.4457	23.2633	0.00344226
S1	Irak2	30.0458	22.9568	0.00734535
S2	Irak2	31.2346	24.4547	0.0090998
S3	Irak2	31.8745	24.2647	0.00511941
S4	Irak2	30.8092	23.9944	0.00888252
S401	Irak2	31.0059	22.6368	0.00302444
S402	Irak2	31.8887	24.1953	0.00483108
S404	Irak2	31.5278	23.6845	0.0043546
S405	Irak2	31.585	22.9502	0.00251578
S5	Irak2	30.3648	23.3612	0.00779338
P2	Irak3	30.3353	24.9744	0.0243334
P3	Irak3	30.1611	24.0156	0.0141264
P4	Irak3	NaN	23.2633	#VALUE!
S1	Irak3	28.1142	22.9568	0.0280213
S2	Irak3	29.4381	24.4547	0.0316103
S3	Irak3	29.4449	24.2647	0.0275807
S4	Irak3	28.7239	23.9944	0.0376932
S401	Irak3	28.5682	22.6368	0.016385
S402	Irak3	29.7176	24.1953	0.0217577
S404	Irak3	29.7809	23.6845	0.0146152
S405	Irak3	29.7983	22.9502	0.00867982
S5	Irak3	28.3213	23.3612	0.0321261
P2	Irak4	31.7564	24.9744	0.00908711
P3	Irak4	31.5192	24.0156	0.00551072
P4	Irak4	30.7386	23.2633	0.00561938
S1	Irak4	28.6884	22.9568	0.0188199
S2	Irak4	30.2416	24.4547	0.018111
S3	Irak4	30.2145	24.2647	0.0161783
S4	Irak4	29.5319	23.9944	0.0215301
S401	Irak4	30.158	22.6368	0.00544359
S402	Irak4	31.1846	24.1953	0.00787059
S404	Irak4	31.3959	23.6845	0.00477144
S405	Irak4	31.2165	22.9502	0.00324779
S5	Irak4	NaN	23.3612	#VALUE!
P2	Irf1	32.2387	24.9744	0.0065047
P3	Irf1	30.8278	24.0156	0.00889893
P4	Irf1	31.6831	23.2633	0.00292005
S1	Irf1	29.2335	22.9568	0.012898
S2	Irf1	30.0093	24.4547	0.0212755
S3	Irf1	NaN	24.2647	#VALUE!
S4	Irf1	29.2306	23.9944	0.02653
S401	Irf1	29.8081	22.6368	0.0069375
S402	Irf1	31.1197	24.1953	0.00823227
S404	Irf1	NaN	23.6845	#VALUE!
S405	Irf1	NaN	22.9502	#VALUE!
S5	Irf1	28.3864	23.3612	0.0307104
P2	Irf3	30.6819	24.9744	0.0191375
P3	Irf3	30.3838	24.0156	0.0121055
P4	Irf3	30.2839	23.2633	0.00770165
S1	Irf3	28.0889	22.9568	0.028516
S2	Irf3	29.5677	24.4547	0.0288946
S3	Irf3	29.5525	24.2647	0.0255989
S4	Irf3	29.2397	23.9944	0.0263635
S401	Irf3	29.1224	22.6368	0.0111587
S402	Irf3	30.6462	24.1953	0.0114304
S404	Irf3	NaN	23.6845	#VALUE!
S405	Irf3	30.6359	22.9502	0.00485705
S5	Irf3	28.3367	23.3612	0.0317865
P2	IRF5	32.4427	24.9744	0.00564683
P3	IRF5	31.1666	24.0156	0.00703634
P4	IRF5	30.9591	23.2633	0.0048229
S1	IRF5	29.7744	22.9568	0.00886549
S2	IRF5	30.7628	24.4547	0.0126204
S3	IRF5	31.8363	24.2647	0.00525684
S4	IRF5	30.5228	23.9944	0.0108331
S401	IRF5	30.3912	22.6368	0.00463109
S402	IRF5	31.9307	24.1953	0.00469241
S404	IRF5	31.6386	23.6845	0.00403266
S405	IRF5	32.4796	22.9502	0.00135319
S5	IRF5	29.6913	23.3612	0.0124293
P2	Jun	28.9679	24.9744	0.0627835
P3	Jun	28.3159	24.0156	0.0507569
P4	Jun	27.5399	23.2633	0.0515948
S1	Jun	26.3446	22.9568	0.0955353
S2	Jun	28.0377	24.4547	0.0834438
S3	Jun	27.9399	24.2647	0.0782807
S4	Jun	27.0462	23.9944	0.120587
S401	Jun	27.2529	22.6368	0.0407764
S402	Jun	28.6919	24.1953	0.0442956
S404	Jun	28.4634	23.6845	0.0364248
S405	Jun	27.9919	22.9502	0.0303604
S5	Jun	26.2156	23.3612	0.138274
P2	Ly86	30.1384	24.9744	0.0278913
P3	Ly86	30.4287	24.0156	0.0117347
P4	Ly86	29.8606	23.2633	0.0103278
S1	Ly86	28.0775	22.9568	0.0287432
S2	Ly86	29.3474	24.4547	0.0336612
S3	Ly86	29.1987	24.2647	0.0327136
S4	Ly86	NaN	23.9944	#VALUE!
S401	Ly86	29.4951	22.6368	0.0086186
S402	Ly86	30.1154	24.1953	0.0165143
S404	Ly86	29.8352	23.6845	0.0140749
S405	Ly86	32.8997	22.9502	0.00101133
S5	Ly86	28.3004	23.3612	0.0325968
P2	Ly96	31.7883	24.9744	0.00888821
P3	Ly96	31.609	24.0156	0.00517806
P4	Ly96	30.8891	23.2633	0.00506299
S1	Ly96	29.1199	22.9568	0.013955
S2	Ly96	30.4845	24.4547	0.0153052
S3	Ly96	30.0648	24.2647	0.0179471
S4	Ly96	29.5105	23.9944	0.0218515
S401	Ly96	29.9065	22.6368	0.00648038
S402	Ly96	31.0205	24.1953	0.00881832
S404	Ly96	30.6436	23.6845	0.00803698
S405	Ly96	31.0903	22.9502	0.00354463
S5	Ly96	29.1903	23.3612	0.0175902
P2	Map2k3	28.9894	24.9744	0.061853
P3	Map2k3	28.582	24.0156	0.0422071
P4	Map2k3	28.2692	23.2633	0.0311206
S1	Map2k3	27.5967	22.9568	0.0401112
S2	Map2k3	29.0533	24.4547	0.0412734
S3	Map2k3	29.1065	24.2647	0.0348713
S4	Map2k3	NaN	23.9944	#VALUE!
S401	Map2k3	27.3434	22.6368	0.0382966
S402	Map2k3	28.817	24.1953	0.0406174
S404	Map2k3	28.2019	23.6845	0.0436634
S405	Map2k3	32.9387	22.9502	0.000984383
S5	Map2k3	NaN	23.3612	#VALUE!
P2	Map2k4	32.3227	24.9744	0.00613678
P3	Map2k4	31.6817	24.0156	0.00492362
P4	Map2k4	31.4267	23.2633	0.00348788
S1	Map2k4	29.8562	22.9568	0.00837711
S2	Map2k4	30.8612	24.4547	0.0117883
S3	Map2k4	31.1246	24.2647	0.0086091
S4	Map2k4	30.4607	23.9944	0.0113097
S401	Map2k4	30.0046	22.6368	0.00605408
S402	Map2k4	30.9859	24.1953	0.00903227
S404	Map2k4	30.1007	23.6845	0.0117097
S405	Map2k4	30.5484	22.9502	0.0051608
S5	Map2k4	30.7209	23.3612	0.00608867
P2	Map3k1	31.5844	24.9744	0.0102372
P3	Map3k1	30.9016	24.0156	0.00845526
P4	Map3k1	30.759	23.2633	0.0055408
S1	Map3k1	29.5385	22.9568	0.0104407
S2	Map3k1	31.8688	24.4547	0.00586314
S3	Map3k1	31.0256	24.2647	0.00922058
S4	Map3k1	NaN	23.9944	#VALUE!
S401	Map3k1	30.0027	22.6368	0.00606219
S402	Map3k1	31.6297	24.1953	0.0057811
S404	Map3k1	26.7007	23.6845	0.123604
S405	Map3k1	NaN	22.9502	#VALUE!
S5	Map3k1	29.578	23.3612	0.0134449
P2	Map3k7	30.5483	24.9744	0.0209944
P3	Map3k7	29.5946	24.0156	0.0209202
P4	Map3k7	29.1537	23.2633	0.0168577
S1	Map3k7	27.8815	22.9568	0.0329254
S2	Map3k7	NaN	24.4547	#VALUE!
S3	Map3k7	29.0787	24.2647	0.0355508
S4	Map3k7	28.264	23.9944	0.0518446
S401	Map3k7	28.6095	22.6368	0.0159226
S402	Map3k7	29.7689	24.1953	0.0209974
S404	Map3k7	29.6095	23.6845	0.0164594
S405	Map3k7	29.4144	22.9502	0.0113258
S5	Map3k7	27.8175	23.3612	0.0455558
P2	Mapk8	30.2641	24.9744	0.0255652
P3	Mapk8	29.3752	24.0156	0.0243563
P4	Mapk8	29.1908	23.2633	0.0164297
S1	Mapk8	27.9382	22.9568	0.0316562
S2	Mapk8	NaN	24.4547	#VALUE!
S3	Mapk8	29.2086	24.2647	0.0324882
S4	Mapk8	28.445	23.9944	0.0457317
S401	Mapk8	28.3212	22.6368	0.0194453
S402	Mapk8	29.5292	24.1953	0.024792
S404	Mapk8	NaN	23.6845	#VALUE!
S405	Mapk8	29.5799	22.9502	0.0100986
S5	Mapk8	27.9812	23.3612	0.0406681
P2	Mapk8ip3	NaN	24.9744	#VALUE!
P3	Mapk8ip3	34.6673	24.0156	0.00062163
P4	Mapk8ip3	NaN	23.2633	#VALUE!
S1	Mapk8ip3	NaN	22.9568	#VALUE!
S2	Mapk8ip3	32.0159	24.4547	0.00529484
S3	Mapk8ip3	31.3316	24.2647	0.00745834
S4	Mapk8ip3	NaN	23.9944	#VALUE!
S401	Mapk8ip3	NaN	22.6368	#VALUE!
S402	Mapk8ip3	34.0711	24.1953	0.00106434
S404	Mapk8ip3	33.5962	23.6845	0.00103821
S405	Mapk8ip3	NaN	22.9502	#VALUE!
S5	Mapk8ip3	32.8036	23.3612	0.00143734
P2	Mapk9	34.5373	24.9744	0.00132212
P3	Mapk9	35.0304	24.0156	0.000483315
P4	Mapk9	34.0623	23.2633	0.000561265
S1	Mapk9	NaN	22.9568	#VALUE!
S2	Mapk9	34.8618	24.4547	0.000736432
S3	Mapk9	33.2445	24.2647	0.00198061
S4	Mapk9	32.3881	23.9944	0.0029733
S401	Mapk9	32.2519	22.6368	0.00127514
S402	Mapk9	33.8192	24.1953	0.00126741
S404	Mapk9	32.8594	23.6845	0.00173018
S405	Mapk9	33.3233	22.9502	0.000753998
S5	Mapk9	32.2914	23.3612	0.00204992
P2	Muc13	NaN	24.9744	#VALUE!
P3	Muc13	35.3831	24.0156	0.000378479
P4	Muc13	34.4909	23.2633	0.000417016
S1	Muc13	36.4511	22.9568	8.66568e-05
S2	Muc13	39.8072	24.4547	2.39014e-05
S3	Muc13	36.3013	24.2647	0.000238031
S4	Muc13	35.2326	23.9944	0.000413957
S401	Muc13	36.5329	22.6368	6.55912e-05
S402	Muc13	36.064	24.1953	0.00026739
S404	Muc13	35.815	23.6845	0.00022302
S405	Muc13	36.1326	22.9502	0.000107573
S5	Muc13	35.9178	23.3612	0.000165996
P2	Myd88	31.0366	24.9744	0.014966
P3	Myd88	30.7124	24.0156	0.00963988
P4	Myd88	30.4332	23.2633	0.00694416
S1	Myd88	27.4041	22.9568	0.0458406
S2	Myd88	28.8294	24.4547	0.0482042
S3	Myd88	29.1328	24.2647	0.0342407
S4	Myd88	28.0079	23.9944	0.0619169
S401	Myd88	29.4221	22.6368	0.00906589
S402	Myd88	31.0072	24.1953	0.00890024
S404	Myd88	30.9426	23.6845	0.00653272
S405	Myd88	30.753	22.9502	0.00447835
S5	Myd88	27.4186	23.3612	0.0600628
P2	Nfkb1	29.8507	24.9744	0.0340473
P3	Nfkb1	29.4447	24.0156	0.0232104
P4	Nfkb1	29.1875	23.2633	0.016467
S1	Nfkb1	27.1544	22.9568	0.0544999
S2	Nfkb1	28.4531	24.4547	0.0625667
S3	Nfkb1	28.4374	24.2647	0.0554478
S4	Nfkb1	NaN	23.9944	#VALUE!
S401	Nfkb1	28.1852	22.6368	0.0213676
S402	Nfkb1	29.2364	24.1953	0.0303708
S404	Nfkb1	28.1909	23.6845	0.0439995
S405	Nfkb1	29.2623	22.9502	0.0125852
S5	Nfkb1	NaN	23.3612	#VALUE!
P2	Nfkb2	31.8827	24.9744	0.00832548
P3	Nfkb2	31.2024	24.0156	0.00686384
P4	Nfkb2	30.8092	23.2633	0.00535105
S1	Nfkb2	27.8884	22.9568	0.0327671
S2	Nfkb2	29.3751	24.4547	0.0330212
S3	Nfkb2	30.6533	24.2647	0.0119355
S4	Nfkb2	30.1023	23.9944	0.0144987
S401	Nfkb2	30.0217	22.6368	0.00598309
S402	Nfkb2	31.1379	24.1953	0.00812924
S404	Nfkb2	31.5221	23.6845	0.00437161
S405	Nfkb2	30.8878	22.9502	0.00407887
S5	Nfkb2	28.6524	23.3612	0.0255393
P2	Nfkbia	29.2015	24.9744	0.0533981
P3	Nfkbia	29.3319	24.0156	0.0250975
P4	Nfkbia	28.5984	23.2633	0.024772
S1	Nfkbia	26.2864	22.9568	0.0994719
S2	Nfkbia	27.8531	24.4547	0.0948376
S3	Nfkbia	27.4063	24.2647	0.113314
S4	Nfkbia	27.5083	23.9944	0.0875366
S401	Nfkbia	27.665	22.6368	0.0306434
S402	Nfkbia	29.2018	24.1953	0.0311091
S404	Nfkbia	29.2883	23.6845	0.0205635
S405	Nfkbia	28.85	22.9502	0.0167493
S5	Nfkbia	26.5276	23.3612	0.111385
P2	Nfkbib	32.8081	24.9744	0.00438365
P3	Nfkbib	31.9708	24.0156	0.00402955
P4	Nfkbib	31.1097	23.2633	0.00434504
S1	Nfkbib	29.9389	22.9568	0.00790989
S2	Nfkbib	31.0481	24.4547	0.0103553
S3	Nfkbib	30.4502	24.2647	0.0137398
S4	Nfkbib	30.6828	23.9944	0.00969589
S401	Nfkbib	30.6466	22.6368	0.00387969
S402	Nfkbib	31.6406	24.1953	0.00573735
S404	Nfkbib	31.468	23.6845	0.00453865
S405	Nfkbib	31.6548	22.9502	0.0023969
S5	Nfkbib	30.141	23.3612	0.00910093
P2	Nfrkb	32.6118	24.9744	0.00502244
P3	Nfrkb	32.395	24.0156	0.00300293
P4	Nfrkb	32.0222	23.2633	0.00230838
S1	Nfrkb	31.1325	22.9568	0.00345829
S2	Nfrkb	NaN	24.4547	#VALUE!
S3	Nfrkb	31.6846	24.2647	0.00583975
S4	Nfrkb	31.1677	23.9944	0.00692798
S401	Nfrkb	30.8622	22.6368	0.00334114
S402	Nfrkb	33.3382	24.1953	0.00176888
S404	Nfrkb	31.9317	23.6845	0.00329113
S405	Nfrkb	NaN	22.9502	#VALUE!
S5	Nfrkb	NaN	23.3612	#VALUE!
P2	Nr2c2	31.3464	24.9744	0.012074
P3	Nr2c2	31.2258	24.0156	0.0067536
P4	Nr2c2	31.2165	23.2633	0.00403503
S1	Nr2c2	29.3699	22.9568	0.0117346
S2	Nr2c2	30.9388	24.4547	0.011171
S3	Nr2c2	30.3781	24.2647	0.0144437
S4	Nr2c2	30.1486	23.9944	0.0140413
S401	Nr2c2	29.5727	22.6368	0.00816719
S402	Nr2c2	30.8458	24.1953	0.00995374
S404	Nr2c2	30.8612	23.6845	0.0069117
S405	Nr2c2	30.6705	22.9502	0.00474205
S5	Nr2c2	29.3246	23.3612	0.0160263
P2	Peli1	30.7364	24.9744	0.0184272
P3	Peli1	30.02	24.0156	0.0155777
P4	Peli1	29.7212	23.2633	0.0113756
S1	Peli1	28.1507	22.9568	0.0273207
S2	Peli1	29.913	24.4547	0.0227446
S3	Peli1	29.6743	24.2647	0.0235252
S4	Peli1	28.824	23.9944	0.0351675
S401	Peli1	28.5823	22.6368	0.016226
S402	Peli1	29.8143	24.1953	0.0203469
S404	Peli1	29.9539	23.6845	0.0129638
S405	Peli1	33.5536	22.9502	0.000642768
S5	Peli1	28.572	23.3612	0.027002
P2	Pglyrp1	37.6679	24.9744	0.000150965
P3	Pglyrp1	32.6564	24.0156	0.00250536
P4	Pglyrp1	33.4077	23.2633	0.000883543
S1	Pglyrp1	30.4743	22.9568	0.00545782
S2	Pglyrp1	31.846	24.4547	0.00595658
S3	Pglyrp1	32.4866	24.2647	0.00334932
S4	Pglyrp1	30.667	23.9944	0.00980284
S401	Pglyrp1	32.0951	22.6368	0.00142151
S402	Pglyrp1	35.4268	24.1953	0.000415889
S404	Pglyrp1	32.3978	23.6845	0.00238259
S405	Pglyrp1	NaN	22.9502	#VALUE!
S5	Pglyrp1	30.3297	23.3612	0.00798489
P2	Ppara	31.5344	24.9744	0.0105987
P3	Ppara	32.8964	24.0156	0.00212137
P4	Ppara	31.1244	23.2633	0.00430097
S1	Ppara	32.1366	22.9568	0.00172428
S2	Ppara	33.7235	24.4547	0.00162102
S3	Ppara	31.5121	24.2647	0.00658132
S4	Ppara	31.4988	23.9944	0.00550725
S401	Ppara	32.1197	22.6368	0.0013975
S402	Ppara	32.5733	24.1953	0.0030057
S404	Ppara	32.4665	23.6845	0.00227166
S405	Ppara	34.1363	22.9502	0.000429199
S5	Ppara	39.0844	23.3612	1.84866e-05
P2	Ptgs2	NaN	24.9744	#VALUE!
P3	Ptgs2	36.3356	24.0156	0.000195584
P4	Ptgs2	34.0001	23.2633	0.000586006
S1	Ptgs2	29.5059	22.9568	0.0106789
S2	Ptgs2	30.6625	24.4547	0.0135285
S3	Ptgs2	30.5269	24.2647	0.0130281
S4	Ptgs2	30.1381	23.9944	0.014143
S401	Ptgs2	32.0822	22.6368	0.00143427
S402	Ptgs2	35.4938	24.1953	0.000397018
S404	Ptgs2	35.553	23.6845	0.000267443
S405	Ptgs2	34.6443	22.9502	0.000301794
S5	Ptgs2	28.5255	23.3612	0.027886
P2	Rel	31.9816	24.9744	0.00777363
P3	Rel	31.6755	24.0156	0.00494469
P4	Rel	31.375	23.2633	0.0036151
S1	Rel	28.8304	22.9568	0.0170563
S2	Rel	30.2441	24.4547	0.0180803
S3	Rel	29.7472	24.2647	0.0223662
S4	Rel	29.886	23.9944	0.0168436
S401	Rel	30.1677	22.6368	0.00540697
S402	Rel	31.8602	24.1953	0.0049276
S404	Rel	31.1945	23.6845	0.00548612
S405	Rel	NaN	22.9502	#VALUE!
S5	Rel	28.9265	23.3612	0.0211192
P2	Rela	29.4029	24.9744	0.0464395
P3	Rela	29.3962	24.0156	0.0240045
P4	Rela	29.0511	23.2633	0.0181001
S1	Rela	NaN	22.9568	#VALUE!
S2	Rela	28.6988	24.4547	0.0527709
S3	Rela	28.6688	24.2647	0.0472317
S4	Rela	32.4156	23.9944	0.00291719
S401	Rela	27.6032	22.6368	0.031986
S402	Rela	28.9735	24.1953	0.0364416
S404	Rela	28.9729	23.6845	0.0255871
S405	Rela	29.9196	22.9502	0.00798003
S5	Rela	NaN	23.3612	#VALUE!
P2	Ripk2	32.6181	24.9744	0.00500065
P3	Ripk2	32.3071	24.0156	0.00319167
P4	Ripk2	31.4623	23.2633	0.00340278
S1	Ripk2	29.6608	22.9568	0.00959193
S2	Ripk2	35.984	24.4547	0.000338315
S3	Ripk2	31.0843	24.2647	0.00885291
S4	Ripk2	30.1668	23.9944	0.0138652
S401	Ripk2	31.2025	22.6368	0.00263904
S402	Ripk2	31.9705	24.1953	0.00456476
S404	Ripk2	NaN	23.6845	#VALUE!
S405	Ripk2	31.3812	22.9502	0.00289748
S5	Ripk2	30.2351	23.3612	0.00852618
P2	Tbk1	31.6252	24.9744	0.00995216
P3	Tbk1	34.7302	24.0156	0.000595091
P4	Tbk1	31.3487	23.2633	0.00368151
S1	Tbk1	36.029	22.9568	0.000116116
S2	Tbk1	30.2075	24.4547	0.0185443
S3	Tbk1	30.6235	24.2647	0.0121844
S4	Tbk1	32.1251	23.9944	0.00356782
S401	Tbk1	35.0077	22.6368	0.000188788
S402	Tbk1	33.8405	24.1953	0.00124879
S404	Tbk1	30.9143	23.6845	0.00666204
S405	Tbk1	NaN	22.9502	#VALUE!
S5	Tbk1	28.2585	23.3612	0.0335558
P2	Tbp	34.3802	24.9744	0.00147424
P3	Tbp	35.2024	24.0156	0.000428978
P4	Tbp	35.5892	23.2633	0.000194776
S1	Tbp	35.6441	22.9568	0.000151615
S2	Tbp	34.3522	24.4547	0.00104841
S3	Tbp	34.9244	24.2647	0.000618149
S4	Tbp	33.7752	23.9944	0.00113682
S401	Tbp	32.7908	22.6368	0.000877643
S402	Tbp	35.0371	24.1953	0.000544856
S404	Tbp	35.0803	23.6845	0.000371125
S405	Tbp	35.2617	22.9502	0.000196729
S5	Tbp	33.1825	23.3612	0.00110539
P2	Ticam1	33.8379	24.9744	0.00214695
P3	Ticam1	32.162	24.0156	0.00352945
P4	Ticam1	NaN	23.2633	#VALUE!
S1	Ticam1	30.0409	22.9568	0.00737027
S2	Ticam1	31.9321	24.4547	0.00561147
S3	Ticam1	32.0358	24.2647	0.00457773
S4	Ticam1	30.8728	23.9944	0.00849967
S401	Ticam1	30.6312	22.6368	0.00392146
S402	Ticam1	31.575	24.1953	0.00600455
S404	Ticam1	31.9151	23.6845	0.00332921
S405	Ticam1	31.4026	22.9502	0.00285484
S5	Ticam1	30.3144	23.3612	0.00807006
P2	Ticam2	32.2482	24.9744	0.00646194
P3	Ticam2	32.8878	24.0156	0.00213402
P4	Ticam2	32.3125	23.2633	0.00188761
S1	Ticam2	30.8034	22.9568	0.0043446
S2	Ticam2	31.8495	24.4547	0.00594209
S3	Ticam2	33.9178	24.2647	0.00124202
S4	Ticam2	33.6216	23.9944	0.00126449
S401	Ticam2	31.98	22.6368	0.00153956
S402	Ticam2	32.3315	24.1953	0.0035543
S404	Ticam2	32.5386	23.6845	0.00216098
S405	Ticam2	32.285	22.9502	0.00154864
S5	Ticam2	32.5629	23.3612	0.00169833
P2	Tirap	33.251	24.9744	0.00322485
P3	Tirap	33.9427	24.0156	0.00102722
P4	Tirap	33.1029	23.2633	0.00109137
S1	Tirap	30.6128	22.9568	0.00495804
S2	Tirap	32.496	24.4547	0.0037958
S3	Tirap	31.7538	24.2647	0.00556612
S4	Tirap	36.7881	23.9944	0.000140838
S401	Tirap	31.543	22.6368	0.00208421
S402	Tirap	33.2343	24.1953	0.00190098
S404	Tirap	NaN	23.6845	#VALUE!
S405	Tirap	32.8669	22.9502	0.00103464
S5	Tirap	30.4675	23.3612	0.00725793
P2	Tlr1	32.4487	24.9744	0.00562372
P3	Tlr1	32.3789	24.0156	0.00303674
P4	Tlr1	32.4642	23.2633	0.00169917
S1	Tlr1	30.1453	22.9568	0.00685587
S2	Tlr1	31.3989	24.4547	0.00812055
S3	Tlr1	31.7442	24.2647	0.00560327
S4	Tlr1	31.2996	23.9944	0.00632298
S401	Tlr1	31.4674	22.6368	0.00219641
S402	Tlr1	31.481	24.1953	0.00640857
S404	Tlr1	31.3577	23.6845	0.00489931
S405	Tlr1	33.0499	22.9502	0.000911351
S5	Tlr1	31.2874	23.3612	0.00411128
P2	Tlr2	31.0183	24.9744	0.0151568
P3	Tlr2	31.7251	24.0156	0.00477782
P4	Tlr2	31.6071	23.2633	0.00307798
S1	Tlr2	27.2386	22.9568	0.0514102
S2	Tlr2	28.3426	24.4547	0.0675472
S3	Tlr2	29.3523	24.2647	0.0294098
S4	Tlr2	28.1367	23.9944	0.0566287
S401	Tlr2	29.7857	22.6368	0.00704637
S402	Tlr2	30.4534	24.1953	0.0130652
S404	Tlr2	30.6999	23.6845	0.00772932
S405	Tlr2	NaN	22.9502	#VALUE!
S5	Tlr2	27.1813	23.3612	0.0708003
P2	Tlr3	33.3808	24.9744	0.00294738
P3	Tlr3	32.2742	24.0156	0.00326529
P4	Tlr3	32.2651	23.2633	0.0019507
S1	Tlr3	30.3684	22.9568	0.00587329
S2	Tlr3	31.9439	24.4547	0.00556558
S3	Tlr3	32.0478	24.2647	0.00454003
S4	Tlr3	30.5503	23.9944	0.0106281
S401	Tlr3	31.6179	22.6368	0.00197882
S402	Tlr3	33.0122	24.1953	0.00221729
S404	Tlr3	32.9189	23.6845	0.00166022
S405	Tlr3	28.891	22.9502	0.0162795
S5	Tlr3	30.2223	23.3612	0.00860236
P2	Tlr4	31.2965	24.9744	0.0124987
P3	Tlr4	30.9143	24.0156	0.00838122
P4	Tlr4	30.351	23.2633	0.00735129
S1	Tlr4	29.1692	22.9568	0.013486
S2	Tlr4	30.6988	24.4547	0.0131928
S3	Tlr4	31.1626	24.2647	0.00838522
S4	Tlr4	29.7521	23.9944	0.0184816
S401	Tlr4	29.4095	22.6368	0.00914561
S402	Tlr4	30.9689	24.1953	0.0091398
S404	Tlr4	30.4321	23.6845	0.00930595
S405	Tlr4	30.8371	22.9502	0.00422472
S5	Tlr4	29.3124	23.3612	0.0161627
P2	Tlr5	33.9297	24.9744	0.00201464
P3	Tlr5	34.1855	24.0156	0.000868094
P4	Tlr5	33.6872	23.2633	0.000727932
S1	Tlr5	30.724	22.9568	0.00459022
S2	Tlr5	31.4121	24.4547	0.00804663
S3	Tlr5	32.4268	24.2647	0.00349118
S4	Tlr5	32.1157	23.9944	0.0035911
S401	Tlr5	33.1071	22.6368	0.000704866
S402	Tlr5	33.1625	24.1953	0.00199797
S404	Tlr5	33.5507	23.6845	0.00107149
S405	Tlr5	34.7363	22.9502	0.000283153
S5	Tlr5	30.4668	23.3612	0.00726145
P2	Tlr6	33.3914	24.9744	0.00292572
P3	Tlr6	34.0039	24.0156	0.000984558
P4	Tlr6	33.3952	23.2633	0.000891195
S1	Tlr6	30.8166	22.9568	0.004305
S2	Tlr6	33.7292	24.4547	0.0016147
S3	Tlr6	32.1731	24.2647	0.00416239
S4	Tlr6	31.5497	23.9944	0.00531642
S401	Tlr6	32.6079	22.6368	0.000996322
S402	Tlr6	34.4218	24.1953	0.000834619
S404	Tlr6	28.0531	23.6845	0.0484098
S405	Tlr6	NaN	22.9502	#VALUE!
S5	Tlr6	30.489	23.3612	0.00715023
P2	Tlr7	36.2204	24.9744	0.000411738
P3	Tlr7	34.8779	24.0156	0.000537179
P4	Tlr7	36.3881	23.2633	0.000111953
S1	Tlr7	30.2059	22.9568	0.00657352
S2	Tlr7	32.0997	24.4547	0.00499584
S3	Tlr7	31.6513	24.2647	0.00597599
S4	Tlr7	31.2937	23.9944	0.0063486
S401	Tlr7	33.1671	22.6368	0.000676186
S402	Tlr7	34.5969	24.1953	0.000739269
S404	Tlr7	NaN	23.6845	#VALUE!
S405	Tlr7	34.7523	22.9502	0.000280027
S5	Tlr7	NaN	23.3612	#VALUE!
P2	Tlr8	32.4742	24.9744	0.0055252
P3	Tlr8	33.3103	24.0156	0.00159229
P4	Tlr8	32.6292	23.2633	0.00151559
S1	Tlr8	30.0333	22.9568	0.00740934
S2	Tlr8	31.0073	24.4547	0.0106529
S3	Tlr8	31.3274	24.2647	0.00748034
S4	Tlr8	30.5042	23.9944	0.0109735
S401	Tlr8	31.7233	22.6368	0.0018394
S402	Tlr8	NaN	24.1953	#VALUE!
S404	Tlr8	NaN	23.6845	#VALUE!
S405	Tlr8	32.8678	22.9502	0.00103395
S5	Tlr8	30.1345	23.3612	0.00914216
P2	Tlr9	NaN	24.9744	#VALUE!
P3	Tlr9	34.4395	24.0156	0.00072797
P4	Tlr9	34.8383	23.2633	0.000327775
S1	Tlr9	30.6778	22.9568	0.00473964
S2	Tlr9	31.4694	24.4547	0.007733
S3	Tlr9	31.7661	24.2647	0.00551879
S4	Tlr9	NaN	23.9944	#VALUE!
S401	Tlr9	33.3229	22.6368	0.000606946
S402	Tlr9	37.4929	24.1953	9.93144e-05
S404	Tlr9	NaN	23.6845	#VALUE!
S405	Tlr9	NaN	22.9502	#VALUE!
S5	Tlr9	30.6051	23.3612	0.00659757
P2	Tnf	NaN	24.9744	#VALUE!
P3	Tnf	34.5405	24.0156	0.000678719
P4	Tnf	35.5909	23.2633	0.000194536
S1	Tnf	32.0223	22.9568	0.0018664
S2	Tnf	33.0836	24.4547	0.00252602
S3	Tnf	33.8351	24.2647	0.00131525
S4	Tnf	33.7866	23.9944	0.00112785
S401	Tnf	33.7452	22.6368	0.000452929
S402	Tnf	35.0163	24.1953	0.000552757
S404	Tnf	34.9065	23.6845	0.000418639
S405	Tnf	NaN	22.9502	#VALUE!
S5	Tnf	32.3824	23.3612	0.00192462
P2	Tnfaip3	33.4264	24.9744	0.00285554
P3	Tnfaip3	32.9448	24.0156	0.00205146
P4	Tnfaip3	32.1203	23.2633	0.00215655
S1	Tnfaip3	29.5932	22.9568	0.0100523
S2	Tnfaip3	31.0626	24.4547	0.0102517
S3	Tnfaip3	31.4992	24.2647	0.00664039
S4	Tnfaip3	30.8043	23.9944	0.0089124
S401	Tnfaip3	31.0044	22.6368	0.0030276
S402	Tnfaip3	33.4156	24.1953	0.00167647
S404	Tnfaip3	32.4877	23.6845	0.00223866
S405	Tnfaip3	32.1996	22.9502	0.00164302
S5	Tnfaip3	30.0829	23.3612	0.00947506
P2	Tnfrsf1a	29.361	24.9744	0.0478074
P3	Tnfrsf1a	29.0864	24.0156	0.0297532
P4	Tnfrsf1a	28.6275	23.2633	0.0242777
S1	Tnfrsf1a	25.9194	22.9568	0.128284
S2	Tnfrsf1a	27.427	24.4547	0.127423
S3	Tnfrsf1a	NaN	24.2647	#VALUE!
S4	Tnfrsf1a	29.7477	23.9944	0.0185389
S401	Tnfrsf1a	27.5457	22.6368	0.0332868
S402	Tnfrsf1a	28.6312	24.1953	0.046201
S404	Tnfrsf1a	NaN	23.6845	#VALUE!
S405	Tnfrsf1a	28.7594	22.9502	0.0178341
S5	Tnfrsf1a	26.194	23.3612	0.140366
P2	Tollip	31.537	24.9744	0.0105796
P3	Tollip	31.3307	24.0156	0.00627973
P4	Tollip	30.9762	23.2633	0.00476607
S1	Tollip	28.9162	22.9568	0.0160715
S2	Tollip	30.2875	24.4547	0.017544
S3	Tollip	30.6226	24.2647	0.0121924
S4	Tollip	29.7108	23.9944	0.0190195
S401	Tollip	29.4177	22.6368	0.00909379
S402	Tollip	30.424	24.1953	0.0133341
S404	Tollip	30.5473	23.6845	0.00859175
S405	Tollip	NaN	22.9502	#VALUE!
S5	Tollip	29.258	23.3612	0.0167843
P2	Tradd	33.0376	24.9744	0.00373892
P3	Tradd	32.5262	24.0156	0.00274193
P4	Tradd	32.1249	23.2633	0.00214972
S1	Tradd	29.4567	22.9568	0.0110493
S2	Tradd	31.2191	24.4547	0.00919815
S3	Tradd	31.0408	24.2647	0.00912437
S4	Tradd	33.0915	23.9944	0.00182599
S401	Tradd	31.8815	22.6368	0.00164832
S402	Tradd	32.322	24.1953	0.00357773
S404	Tradd	32.1667	23.6845	0.00279648
S405	Tradd	32.449	22.9502	0.00138223
S5	Tradd	NaN	23.3612	#VALUE!
P2	Traf6	32.4959	24.9744	0.00544271
P3	Traf6	31.7831	24.0156	0.00458942
P4	Traf6	31.2554	23.2633	0.00392761
S1	Traf6	28.9183	22.9568	0.0160482
S2	Traf6	30.3292	24.4547	0.0170448
S3	Traf6	31.9124	24.2647	0.00498669
S4	Traf6	30.293	23.9944	0.0127037
S401	Traf6	30.307	22.6368	0.00490929
S402	Traf6	30.6909	24.1953	0.011082
S404	Traf6	31.0981	23.6845	0.00586506
S405	Traf6	30.5414	22.9502	0.00518579
S5	Traf6	29.3849	23.3612	0.0153704
P2	Ube2n	28.9339	24.9744	0.0642804
P3	Ube2n	28.2177	24.0156	0.0543314
P4	Ube2n	28.0457	23.2633	0.0363363
S1	Ube2n	26.0467	22.9568	0.117454
S2	Ube2n	27.1919	24.4547	0.14997
S3	Ube2n	27.311	24.2647	0.121049
S4	Ube2n	26.6029	23.9944	0.163963
S401	Ube2n	27.1765	22.6368	0.0429934
S402	Ube2n	28.3911	24.1953	0.0545643
S404	Ube2n	28.4277	23.6845	0.0373384
S405	Ube2n	28.5484	22.9502	0.0206423
S5	Ube2n	NaN	23.3612	#VALUE!
P2	Ube2v1	28.6472	24.9744	0.0784116
P3	Ube2v1	28.0166	24.0156	0.0624598
P4	Ube2v1	27.8787	23.2633	0.040796
S1	Ube2v1	26.1641	22.9568	0.108268
S2	Ube2v1	27.6577	24.4547	0.108591
S3	Ube2v1	27.5731	24.2647	0.100943
S4	Ube2v1	29.6423	23.9944	0.0199436
S401	Ube2v1	26.8987	22.6368	0.0521226
S402	Ube2v1	29.5145	24.1953	0.0250472
S404	Ube2v1	28.0102	23.6845	0.0498711
S405	Ube2v1	27.9206	22.9502	0.0318969
S5	Ube2v1	26.3491	23.3612	0.126056

## Sheet: relative expression to GAPDH
Target Name	PBS1	PBS2	PBS3	SIA1	SIA2	SIA3	SIA4	SIA5	EFL2-1	EFL2-2	EFL2-3	EFL2-4
Becn1	0.0105165	0.00868457	0.00542202	0.0179752	0.0168902	0.0145201	0.0150654			0.00189117	0.00719248	0.00409611
Btk	0.00603109	0.00351701	0.00285116	0.00813436	0.00718713	0.00843331	0.00589972	0.0098674	0.00240284	0.00183055	0.00467757	0.00106338
Casp8	0.0216057	0.0112444	0.00974353	0.0472341	0.0518484		0.0571678	0.0632656	0.0163427	0.0135839	0.00947499
Ccl11	0.0151496	0.0239135	0.0168613	0.00710864	0.00443428	0.00780131	0.00590455	0.000262327	0.0103554	0.00883599	0.0132738	0.00557881
Ccl2	0.0144095	0.0398264	0.011125	0.0985409	0.267849	0.314138	0.14564	0.287233	0.015286	0.00628993	0.000203638
Cd86	0.00181811	0.000554134	0.0008606	0.00334261	0.00342441	0.00310273	0.00266735		0.000721477	0.000577698	0.000771421	0.00034275
Chuk	0.0162006	0.0121108	0.00486261	0.0251454	0.0306392	0.0248989	0.0328798	0.0296142	0.00876719	0.0108651	0.00882868
Clec4e			0.000642915	0.00841233	0.00933667	0.00630249	0.0114923		0.000263696	0.00224873	0.000499321	4.1493e-05
Cxcl10			0.000136883	0.00628614	0.00927004		0.0132788	0.00722191		2.1064e-05
Elk1	0.00686806	0.00747244	0.00307586	0.0132784	0.0147809	0.0127275	0.0153203	0.0174623	0.0060094	0.00565193	0.00673383	0.00258887
Fadd	0.00330832	0.00272365		0.00690304	0.00445017	0.00792276	0.00652727	0.00809136	0.00197711	0.000920666	0.00157958	0.000933249
Hras1	0.0314465	0.0319828	0.0179599	0.0436095	0.0463377	0.0393179	0.0545055	0.0427861	0.0241917	0.027456	0.0226822	0.0147524
Hspd1	0.032602	0.0172992	0.00521974	0.0934947	0.0189696	0.0968259	0.0800852	0.0809132	0.0279579	0.0251786	0.00301936	0.0131322
Il10			0.000120089	0.000288808	0.000517868	0.000825019	0.000229189	0.00089104	0.000142451	0.000225661	7.04823e-05	9.93155e-05
Il1b	0.000869982	0.00109872	0.00216331	0.0824901	0.115762	0.0644851		0.105246	0.00599635	0.000961606	0.000799974	0.000669892
Il6	0.00182463	0.00119895	0.000526423	0.0187335	0.0577535	0.0330468	0.0311599		0.0029708	0.000867729	0.000399732	0.000655619
Ilr1		0.014164	0.00825016	0.0516812	0.183865	0.116613	0.0971901	0.170795	0.0138343	0.0156061	0.0102257	0.00774023
Irak2	0.00661003	0.00330168	0.00344226	0.00734535	0.0090998	0.00511941	0.00888252	0.00779338	0.00302444	0.00483108	0.0043546	0.00251578
Irak3	0.0243334	0.0141264		0.0280213	0.0316103	0.0275807	0.0376932	0.0321261	0.016385	0.0217577	0.0146152	0.00867982
Irf1	0.0065047	0.00889893	0.00292005	0.012898	0.0212755		0.02653	0.0307104	0.0069375	0.00823227
Irf3	0.0191375	0.0121055	0.00770165	0.028516	0.0288946	0.0255989	0.0263635	0.0317865	0.0111587	0.0114304		0.00485705
IRF5	0.00564683	0.00703634	0.0048229	0.00886549	0.0126204	0.00525684	0.0108331	0.0124293	0.00463109	0.00469241	0.00403266	0.00135319
Jun	0.0627835	0.0507569	0.0515948	0.0955353	0.0834438	0.0782807	0.120587	0.138274	0.0407764	0.0442956	0.0364248	0.0303604
Ly96	0.00888821	0.00517806	0.00506299	0.013955	0.0153052	0.0179471	0.0218515	0.0175902	0.00648038	0.00881832	0.00803698	0.00354463
Map2k4	0.00613678	0.00492362	0.00348788	0.00837711	0.0117883	0.0086091	0.0113097	0.00608867	0.00605408	0.00903227	0.0117097	0.0051608
Myd88	0.014966	0.00963988	0.00694416	0.0458406	0.0482042	0.0342407	0.0619169	0.0600628	0.00906589	0.00890024	0.00653272	0.00447835
Nfkb2	0.00832548	0.00686384	0.00535105	0.0327671	0.0330212	0.0119355	0.0144987	0.0255393	0.00598309	0.00812924	0.00437161	0.00407887
Nfkbia	0.0533981	0.0250975	0.024772	0.0994719	0.0948376	0.113314	0.0875366	0.111385	0.0306434	0.0311091	0.0205635	0.0167493
Nfkbib	0.00438365	0.00402955	0.00434504	0.00790989	0.0103553	0.0137398	0.00969589	0.00910093	0.00387969	0.00573735	0.00453865	0.0023969
Nr2c2	0.012074	0.0067536	0.00403503	0.0117346	0.011171	0.0144437	0.0140413	0.0160263	0.00816719	0.00995374	0.0069117	0.00474205
Peli1	0.0184272	0.0155777	0.0113756	0.0273207	0.0227446	0.0235252	0.0351675	0.027002	0.016226	0.0203469	0.0129638	0.000642768
Pglyrp1	0.000150965	0.00250536	0.000883543	0.00545782	0.00595658	0.00334932	0.00980284	0.00798489	0.00142151	0.000415889	0.00238259
Ptgs2		0.000195584	0.000586006	0.0106789	0.0135285	0.0130281	0.014143	0.027886	0.00143427	0.000397018	0.000267443	0.000301794
Rel	0.00777363	0.00494469	0.0036151	0.0170563	0.0180803	0.0223662	0.0168436	0.0211192	0.00540697	0.0049276	0.00548612
Ticam1	0.00214695	0.00352945		0.00737027	0.00561147	0.00457773	0.00849967	0.00807006	0.00392146	0.00600455	0.00332921	0.00285484
Tlr2	0.0151568	0.00477782	0.00307798	0.0514102	0.0675472	0.0294098	0.0566287	0.0708003	0.00704637	0.0130652	0.00772932
Tlr3	0.00294738	0.00326529	0.0019507	0.00587329	0.00556558	0.00454003	0.0106281	0.00860236	0.00197882	0.00221729	0.00166022	0.0162795
Tlr4	0.0124987	0.00838122	0.00735129	0.013486	0.0131928	0.00838522	0.0184816	0.0161627	0.00914561	0.0091398	0.00930595	0.00422472
Tlr5	0.00201464	0.000868094	0.000727932	0.00459022	0.00804663	0.00349118	0.0035911	0.00726145	0.000704866	0.00199797	0.00107149	0.000283153
Tlr7	0.000411738	0.000537179	0.000111953	0.00657352	0.00499584	0.00597599	0.0063486		0.000676186	0.000739269		0.000280027
Tlr8	0.0055252	0.00159229	0.00151559	0.00740934	0.0106529	0.00748034	0.0109735	0.00914216	0.0018394			0.00103395
Tlr9		0.00072797	0.000327775	0.00473964	0.007733	0.00551879		0.00659757	0.000606946	9.93144e-05
Tnf		0.000678719	0.000194536	0.0018664	0.00252602	0.00131525	0.00112785	0.00192462	0.000452929	0.000552757	0.000418639
Tnfaip3	0.00285554	0.00205146	0.00215655	0.0100523	0.0102517	0.00664039	0.0089124	0.00947506	0.0030276	0.00167647	0.00223866	0.00164302
Tollip	0.0105796	0.00627973	0.00476607	0.0160715	0.017544	0.0121924	0.0190195	0.0167843	0.00909379	0.0133341	0.00859175
Traf6	0.00544271	0.00458942	0.00392761	0.0160482	0.0170448	0.00498669	0.0127037	0.0153704	0.00490929	0.011082	0.00586506	0.00518579
Ube2v1	0.0784116	0.0624598	0.040796	0.108268	0.108591	0.100943	0.0199436	0.126056	0.0521226	0.0250472	0.0498711	0.0318969

## Sheet: fold change
Target Name	SIA/PBS		Target Name	S40/SIA
Ccl11	0.273703		Cxcl10	0.00233675
Hspa1a	#REF!		Ccl20	#REF!
Muc13	#REF!		Il1b	0.0229027
Ppara	#REF!		Ccl2	0.0326022
Ticam2	#REF!		Il6	0.034784
Il12a	#REF!		Ptgs2	0.0378562
Map2k3	#REF!		Tlr9	0.0574452
Fos	#REF!		Clec4e	0.0859008
Tbp	#REF!		Tlr7	0.0946115
Rela	#REF!		Cd14	#REF!
Map3k1	#REF!		Ilr1	0.0955552
Il6ra	#REF!		Myd88	0.144732
Tlr4	1.48152		Tlr8	0.15733
Ube2v1	1.53182		Tlr2	0.168246
Nfrkb	#REF!		Tlr5	0.187981
Irak3	1.6332		Cd86	0.192496
Hras1	1.67017		Tbk1	#REF!
Ikbkb	#REF!		Fadd	0.199538
Mapk8	#REF!		Pglyrp1	0.216067
IRF5	1.71387		Mapk8ip3	#REF!
Irak2	1.71816		Hspd1	0.233899
Nr2c2	1.76927		Tnfaip3	0.236747
Peli1	1.79496		Casp8	0.239324
Tlr1	#REF!		Nfkb2	0.239496
Jun	1.87527		Il10	0.244333
Map2k4	1.90426		Nfkbia	0.244463
Btk	1.91247		Eif2ak2	#REF!
Ly86	#REF!		Tnf	0.270986
Becn1	1.96313		Becn1	0.272657
Map3k7	#REF!		Hmgb1	#REF!
Ripk2	#REF!		Rel	0.276202
Irf3	2.17477		Cd80	#REF!
Fadd	2.24767		Ube2n	#REF!
Tollip	2.26432		Irak4	#REF!
Nfkb1	#REF!		Tradd	#REF!
Nfkbib	2.38913		Fos	#REF!
Ticam1	2.40499		Tnfrsf1a	#REF!
Tirap	#REF!		Ly86	#REF!
Mapk9	#REF!		Btk	0.315469
Irak1	#REF!		Irf3	0.324057
Il1a	#REF!		Chuk	0.331302
Elk1	2.53449		Irf1	0.331892
Tlr3	2.58786		Elk1	0.356535
Chuk	2.58957		IRF5	0.367696
Ube2n	#REF!		Jun	0.367785
Eif2ak2	#REF!		Tirap	#REF!
Tradd	#REF!		Ly96	0.387775
Ly96	2.7178		Irak1	#REF!
Irak4	#REF!		Map3k7	#REF!
Tlr6	#REF!		Nfkbib	0.407283
Traf6	2.84334		Ripk2	#REF!
Tbk1	#REF!		Ube2v1	0.428355
Cd86	2.90853		Peli1	0.462024
Nfkbia	2.9431		Nfkb1	#REF!
Hmgb1	#REF!		Il6ra	#REF!
Tnfrsf1a	#REF!		Mapk8	#REF!
Tlr8	3.17325		Irak2	0.481358
Nfkb2	3.43992		Irak3	0.489055
Rel	3.50688		Hras1	0.491501
Irf1	3.74163		Traf6	0.510971
Tnfaip3	3.85063		Ikbkb	#REF!
Casp8	3.86529		Nfrkb	#REF!
Tnf	4.01264		Nr2c2	0.552062
Hspd1	4.03065		Tlr4	0.570522
Tlr5	4.48348		Ppara	#REF!
Il10	4.58316		Tlr1	#REF!
Cd14	#REF!		Ticam1	0.590039
Myd88	4.7594		Tbp	#REF!
Cd80	#REF!		Tollip	0.63348
Pglyrp1	5.5174		Mapk9	#REF!
Tlr2	7.19073		Il1a	#REF!
Mapk8ip3	#REF!		Il12a	#REF!
Ccl2	10.2208		Rela	#REF!
Ilr1	11.067		Ticam2	#REF!
Ccl20	#REF!		Tlr3	0.785863
Tlr9	11.6453		Map2k3	#REF!
Clec4e	13.8213		Map2k4	0.865139
Tlr7	16.8922		Muc13	#REF!
Il6	29.724		Ccl11	1.86409
Ptgs2	40.5658		Tlr6	#REF!
Cxcl10	65.8537		Hspa1a	#REF!
Il1b	66.7926		Map3k1	#REF!

## Sheet: P Value
Target Name	SIA/PBS	差异标注	S40/SIA	差异标注
Becn1	0.00394198	**	0.000739502	***
Btk	0.015615	*	0.001078	**
Casp8	0.000519332	***	0.000223519	***
Ccl11	0.00220002	**	0.0706212	ns
Ccl2	0.0123495	*	0.00890099	**
Cd86	0.00280279	**	1.29673e-05	***
Chuk	0.00152033	**	0.00011153	***
Clec4e	#DIV/0!	#DIV/0!	0.000481416	***
Cxcl10	#DIV/0!	#DIV/0!	#DIV/0!	#DIV/0!
Elk1	0.00101538	**	0.000123203	***
Fadd	0.0190663	*	0.000210798	***
Hras1	0.00892985	**	0.000465691	***
Hspd1	0.0304101	*	0.011934	*
Il10	#DIV/0!	#DIV/0!	0.0320619	*
Il1b	0.00115458	**	0.000239871	***
Il6	0.0170135	*	0.00604327	**
Ilr1	0.0390657	*	0.00474669	**
Irak2	0.0412101	*	0.00390659	**
Irak3	0.0303636	*	0.00138245	**
Irf1	0.0170789	*	0.0572644	ns
Irf3	0.00168249	**	0.000109214	***
IRF5	0.0685634	ns	0.00736051	**
Jun	0.0207386	*	0.00166822	**
Ly96	0.00162431	**	0.000686743	***
Map2k4	0.0266222	*	0.503517	ns
Myd88	0.0012858	**	0.000154701	***
Nfkb2	0.0310779	*	0.00990047	**
Nfkbia	0.000416352	***	6.50749e-06	***
Nfkbib	0.00407345	**	0.00209864	**
Nr2c2	0.0314307	*	0.00351218	**
Peli1	0.0106943	*	0.0139476	*
Pglyrp1	0.0141401	*	0.0157204	*
Ptgs2	0.029609	*	0.00324209	**
Rel	0.000227165	***	9.14561e-05	***
Ticam1	0.0281042	*	0.0315323	*
Tlr2	0.00342824	**	0.00353425	**
Tlr3	0.029571	*	0.670262	ns
Tlr4	0.123507	ns	0.0300511	*
Tlr5	0.0180707	*	0.00590365	**
Tlr7	4.44606e-05	***	5.60329e-05	***
Tlr8	0.00418935	**	0.00183757	**
Tlr9	0.00466581	**	0.00424534	**
Tnf	0.0288323	*	0.00836588	**
Tnfaip3	0.000275357	***	5.09329e-05	***
Tollip	0.00371863	**	0.0189391	*
Traf6	0.0263108	*	0.053168	ns
Ube2v1	0.263888	ns	0.0464631	*

## Sheet: volcano graph
Target Name	SIA/PBS	log2（fold change）	P Value					Target Name	S40/SIA	log2（fold change）	P Value
Becn1	1.96313	0.973155	0.00394198					Becn1	0.272657	-1.87484	0.000739502
Btk	1.91247	0.935434	0.015615					Btk	0.315469	-1.66443	0.001078
Casp8	3.86529	1.95058	0.000519332					Casp8	0.239324	-2.06296	0.000223519
Ccl11	0.273703	-1.86932	0.00220002					Ccl11	1.86409	0.898471	0.0706212
Ccl2	10.2208	3.35344	0.0123495					Ccl2	0.0326022	-4.93889	0.00890099
Ccl20	#REF!	#REF!	#DIV/0!					Ccl20	#REF!	#REF!	0.231792
Cd14	#REF!	#REF!	#DIV/0!					Cd14	#REF!	#REF!	#DIV/0!
Cd80	#REF!	#REF!	0.00205348					Cd80	#REF!	#REF!	0.00287646
Cd86	2.90853	1.54029	0.00280279					Cd86	0.192496	-2.3771	1.29673e-05
Chuk	2.58957	1.37271	0.00152033					Chuk	0.331302	-1.59378	0.00011153
Clec4e	13.8213	3.78882	#DIV/0!					Clec4e	0.0859008	-3.54118	0.000481416
Cxcl10	65.8537	6.04119	#DIV/0!					Cxcl10	0.00233675	-8.74128	#DIV/0!
Eif2ak2	#REF!	#REF!	0.0145831					Eif2ak2	#REF!	#REF!	0.000333354
Elk1	2.53449	1.3417	0.00101538					Elk1	0.356535	-1.48788	0.000123203
Fadd	2.24767	1.16843	0.0190663					Fadd	0.199538	-2.32527	0.000210798
Fos	#REF!	#REF!	0.484384					Fos	#REF!	#REF!	0.000193208
Hmgb1	#REF!	#REF!	0.00015797					Hmgb1	#REF!	#REF!	3.69481e-06
Hras1	1.67017	0.739996	0.00892985					Hras1	0.491501	-1.02473	0.000465691
Hspa1a	#REF!	#REF!	0.0853508					Hspa1a	#REF!	#REF!	0.154082
Hspd1	4.03065	2.01101	0.0304101					Hspd1	0.233899	-2.09604	0.011934
Ikbkb	#REF!	#REF!	0.285062					Ikbkb	#REF!	#REF!	0.112869
Il10	4.58316	2.19634	#DIV/0!					Il10	0.244333	-2.03308	0.0320619
Il12a	#REF!	#REF!	0.714886					Il12a	#REF!	#REF!	0.370226
Il1a	#REF!	#REF!	#DIV/0!					Il1a	#REF!	#REF!	0.387118
Il1b	66.7926	6.06162	0.00115458					Il1b	0.0229027	-5.44834	0.000239871
Il6	29.724	4.89356	0.0170135					Il6	0.034784	-4.84543	0.00604327
Il6ra	#REF!	#REF!	0.20095					Il6ra	#REF!	#REF!	0.00893084
Ilr1	11.067	3.46819	0.0390657					Ilr1	0.0955552	-3.38752	0.00474669
Irak1	#REF!	#REF!	0.00178623					Irak1	#REF!	#REF!	0.00202744
Irak2	1.71816	0.780866	0.0412101					Irak2	0.481358	-1.05482	0.00390659
Irak3	1.6332	0.707705	0.0303636					Irak3	0.489055	-1.03193	0.00138245
Irak4	#REF!	#REF!	0.000766255					Irak4	#REF!	#REF!	0.000100037
Irf1	3.74163	1.90367	0.0170789					Irf1	0.331892	-1.59122	0.0572644
Irf3	2.17477	1.12086	0.00168249					Irf3	0.324057	-1.62568	0.000109214
IRF5	1.71387	0.777255	0.0685634					IRF5	0.367696	-1.44341	0.00736051
Jun	1.87527	0.907095	0.0207386					Jun	0.367785	-1.44306	0.00166822
Ly86	#REF!	#REF!	0.0260707					Ly86	#REF!	#REF!	0.000909231
Ly96	2.7178	1.44244	0.00162431					Ly96	0.387775	-1.36671	0.000686743
Map2k3	#REF!	#REF!	0.530541					Map2k3	#REF!	#REF!	0.540689
Map2k4	1.90426	0.929233	0.0266222					Map2k4	0.865139	-0.208996	0.503517
Map3k1	#REF!	#REF!	0.479707					Map3k1	#REF!	#REF!	0.33064
Map3k7	#REF!	#REF!	0.00931716					Map3k7	#REF!	#REF!	0.00193319
Mapk8	#REF!	#REF!	0.0207952					Mapk8	#REF!	#REF!	0.0150196
Mapk8ip3	#REF!	#REF!	#DIV/0!					Mapk8ip3	#REF!	#REF!	0.204032
Mapk9	#REF!	#REF!	0.108586					Mapk9	#REF!	#REF!	0.224172
Muc13	#REF!	#REF!	0.120605					Muc13	#REF!	#REF!	0.826708
Myd88	4.7594	2.25078	0.0012858					Myd88	0.144732	-2.78854	0.000154701
Nfkb1	#REF!	#REF!	0.00451121					Nfkb1	#REF!	#REF!	0.0139611
Nfkb2	3.43992	1.78237	0.0310779					Nfkb2	0.239496	-2.06193	0.00990047
Nfkbia	2.9431	1.55734	0.000416352					Nfkbia	0.244463	-2.03231	6.50749e-06
Nfkbib	2.38913	1.25649	0.00407345					Nfkbib	0.407283	-1.2959	0.00209864
Nfrkb	#REF!	#REF!	0.207762					Nfrkb	#REF!	#REF!	0.085372
Nr2c2	1.76927	0.823153	0.0314307					Nr2c2	0.552062	-0.857098	0.00351218
Peli1	1.79496	0.84395	0.0106943					Peli1	0.462024	-1.11396	0.0139476
Pglyrp1	5.5174	2.46399	0.0141401					Pglyrp1	0.216067	-2.21045	0.0157204
Ppara	#REF!	#REF!	0.341107					Ppara	#REF!	#REF!	0.411225
Ptgs2	40.5658	5.34219	0.029609					Ptgs2	0.0378562	-4.72333	0.00324209
Rel	3.50688	1.81019	0.000227165					Rel	0.276202	-1.8562	9.14561e-05
Rela	#REF!	#REF!	0.803053					Rela	#REF!	#REF!	0.585716
Ripk2	#REF!	#REF!	0.189842					Ripk2	#REF!	#REF!	0.151138
Tbk1	#REF!	#REF!	0.320763					Tbk1	#REF!	#REF!	0.225351
Tbp	#REF!	#REF!	0.778333					Tbp	#REF!	#REF!	0.249213
Ticam1	2.40499	1.26603	0.0281042					Ticam1	0.590039	-0.761117	0.0315323
Ticam2	#REF!	#REF!	0.733593					Ticam2	#REF!	#REF!	0.566393
Tirap	#REF!	#REF!	0.176289					Tirap	#REF!	#REF!	0.147067
Tlr1	#REF!	#REF!	0.0655218					Tlr1	#REF!	#REF!	0.0921543
Tlr2	7.19073	2.84614	0.00342824					Tlr2	0.168246	-2.57136	0.00353425
Tlr3	2.58786	1.37176	0.029571					Tlr3	0.785863	-0.347651	0.670262
Tlr4	1.48152	0.567075	0.123507					Tlr4	0.570522	-0.809647	0.0300511
Tlr5	4.48348	2.16462	0.0180707					Tlr5	0.187981	-2.41134	0.00590365
Tlr6	#REF!	#REF!	0.0654252					Tlr6	#REF!	#REF!	0.332982
Tlr7	16.8922	4.07829	4.44606e-05					Tlr7	0.0946115	-3.40184	5.60329e-05
Tlr8	3.17325	1.66596	0.00418935					Tlr8	0.15733	-2.66814	0.00183757
Tlr9	11.6453	3.54168	0.00466581					Tlr9	0.0574452	-4.12167	0.00424534
Tnf	4.01264	2.00455	0.0288323					Tnf	0.270986	-1.88371	0.00836588
Tnfaip3	3.85063	1.94509	0.000275357					Tnfaip3	0.236747	-2.07858	5.09329e-05
Tnfrsf1a	#REF!	#REF!	0.0976132					Tnfrsf1a	#REF!	#REF!	0.0935182
Tollip	2.26432	1.17908	0.00371863					Tollip	0.63348	-0.65863	0.0189391
Tradd	#REF!	#REF!	0.100233					Tradd	#REF!	#REF!	0.0411994
Traf6	2.84334	1.50758	0.0263108					Traf6	0.510971	-0.968687	0.053168
Ube2n	#REF!	#REF!	0.00220619					Ube2n	#REF!	#REF!	0.000299889
Ube2v1	1.53182	0.615243	0.263888					Ube2v1	0.428355	-1.22312	0.0464631
